# Supplementary material for: Intraoperative Autologous Adipose-Derived Therapies and PRP as Add-On in the Surgical Treatment of Cryptoglandular and Crohn’s Disease-Related Perianal Fistula—A Systematic Review
Source: Bioengineering (Basel). 2026 Mar 28;13(4):393. doi: 10.3390/bioengineering13040393 (PMC13113760; doi:10.3390/bioengineering13040393)
Supplement: Supplementary file 1 [file bioengineering-13-00393-s001.zip]

Archive with 1 entries (1 files):
- bioengineering-4176519-supplementary.pdf
